# Supplementary material for: A Comprehensive Experimental, Simulation, and Characterization Mechanical Analysis of Ecoflex and Its Formulation Under Uniaxial Testing
Source: Materials (Basel). 2025 Jun 26;18(13):3037. doi: 10.3390/ma18133037 (PMC12251012; doi:10.3390/ma18133037)
Supplement: Supplementary file 1 [file materials-18-03037-s001.zip]

Archive with 6 entries (6 files):
- Supplementary Materials.pdf
- Video_S1_Pristine_Ecoflex_2_1_2_under_SEM.wmv
- Video_S2_Streched_Ecoflex_2_1_2_under_SEM.wmv
- Video_S3_Recovery_of_Ecoflex_0030_under_SEM.wmv
- Video_S4_Vibratiion_of_Ecoflex_0020_under_SEM.wmv
- Video_S5_Simulaton_loading_unloading_strain_400.gif
